# Supplementary material for: Effect of First Trough Vancomycin Concentration on the Occurrence of AKI in Critically Ill Patients: A Retrospective Study of the MIMIC-IV Database
Source: Front Med (Lausanne). 2022 Apr 14;9:879861. doi: 10.3389/fmed.2022.879861 (PMC9049893; doi:10.3389/fmed.2022.879861)
Supplement: Supplementary file 1 [file Table_1.XLSX]

## Sheet: Sheet1
	COX regression / ICU mortality		COX regression /in-hospital mortality		Logistic regression/ AKI
	GVIF	GVIF^(1/(2*Df))	GVIF	GVIF^(1/(2*Df))	GVIF	GVIF^(1/(2*Df))
Vancomycin_trough	1.11763	1.05718	1.12391	1.06015	1.13283	1.06434
Combined_gram_negative_bacilli	1.10974	1.05344	1.1054	1.05138	1.09445	1.04616
Source_of_infection	1.84876	1.07984	1.8108	1.07705	1.85785	1.0805
Microorganism	1.49769	1.05179	1.33021	1.03631	1.32306	1.03561
Gender	1.13444	1.0651	1.12478	1.06056	1.1691	1.08125
Unittype	1.11412	1.05552	1.1296	1.06283	1.13758	1.06657
Sepsis	1.15542	1.0749	1.08426	1.08052	1.12781	1.06198
Congestive_heart_failure	1.28131	1.13195	1.19207	1.04128	1.18792	1.08992
Hypertension	1.21231	1.10105	1.1674	1.09182	1.17479	1.08388
Diabetes	1.26306	1.12386	1.27759	1.08046	1.27829	1.13062
Cancer	1.2152	1.10236	1.18684	1.1303	1.16716	1.08035
COPD	1.13416	1.06497	1.12114	1.08942	1.1374	1.06649
Liver_disease	1.30086	1.14055	1.54282	1.05884	1.28777	1.1348
Stroke	1.1149	1.05589	1.07619	1.2421	1.11465	1.05577
Ventilator	1.0835	1.04092	1.20903	1.0374	1.29453	1.13777
Vasopressor	1.31834	1.14819	1.34479	1.09956	1.30102	1.14062
Vancomycin_duration	1.10689	1.05209	1.13445	1.15965	1.1401	1.06775
Heart_rate	1.43874	1.19947	1.41471	1.0651	1.4468	1.20283
Mean_arterial_pressure	1.3138	1.14621	1.29572	1.18941	1.32808	1.15242
Temperature	1.2633	1.12396	1.19795	1.1383	1.24851	1.11737
Respiratory_rate	1.21008	1.10004	1.18995	1.09451	1.21584	1.10265
Potassium	1.25385	1.11976	1.26929	1.09085	1.24185	1.11438
Sodium	4.41502	2.1012	4.18138	1.12663	4.31241	2.07663
Chloride	4.96061	2.22724	4.75687	2.04484	4.91347	2.21664
Creatinine	2.10424	1.4506	2.20069	2.18102	2.1486	1.46581
Hemoglobin	1.3158	1.14708	1.22594	1.48347	1.31184	1.14536
BUN	2.22779	1.49258	2.18711	1.10722	2.28084	1.51024
Platelet	1.23027	1.10918	1.22151	1.47889	1.22144	1.10519
Glucose	1.25788	1.12155	1.2299	1.10522	1.27938	1.1311
WBC	1.14003	1.06772	1.09753	1.10901	1.08865	1.04339
Bicarbonate	2.3243	1.52456	2.28952	1.04763	2.24058	1.49686
Albumin	1.36115	1.16668	1.23069	1.51312	1.36677	1.16909
SOFA	1.46008	1.20834	1.3812	1.10936	1.42316	1.19296
Age	1.48308	1.21782	1.42961	1.17525	1.51489	1.23081
Weight	1.33971	1.15746	1.24137	1.19566	1.27722	1.13014
AKI	1.14207	1.06868	1.16753	1.11417
